# Supplementary material for: 2C-B-Fly-NBOMe Metabolites in Rat Urine, Human Liver Microsomes and C. elegans: Confirmation with Synthesized Analytical Standards
Source: Metabolites. 2021 Nov 12;11(11):775. doi: 10.3390/metabo11110775 (PMC8624686; doi:10.3390/metabo11110775)
Supplement: Supplementary file 1 [file metabolites-11-00775-s001.zip]

Archive with 1 entries (1 files):
- metabolites-1427170-supplementary.xlsx
