# Supplementary material for: 2C-B-Fly-NBOMe Metabolites in Rat Urine, Human Liver Microsomes and C. elegans: Confirmation with Synthesized Analytical Standards
Source: Metabolites. 2021 Nov 12;11(11):775. doi: 10.3390/metabo11110775 (PMC8624686; doi:10.3390/metabo11110775)
Supplement: Supplementary file 1 [file metabolites-11-00775-s001.zip › metabolites-1427170-supplementary.xlsx]

## Sheet: Final
No.	Metabolite	Metabolite structure	Measured m/z	Calculated m/z	Elemental composition	Error [ppm]	Relative abundance
M1	2C-B-Fly-NBOMe		404.096	404.086	C20H23O3NBr	24.7472	0.0813953
	confirmed by comparison with synthesized standard		91.0568	91.0548	C7H7	22.1844	0.116279
			93.0721	93.0704	C7H9	17.9434	0.0581395
			121.068	121.065	C8H9O	21.476	1
			267.009	267.002	C12H12O2Br	25.0934	0.0465116
			296.148	296.141	C19H20O3	22.2867	0.0581395
			325.176	325.168	C20H23O3N	24.9102	0.0290698
M2	C5'-hydroxy-2C-B-Fly-NBOMe		420.09	420.081	C20H23O4NBr	22.3766	0.0581395
	confirmed by comparison with synthesized standard		107.051	107.05	C7H7O	12.1439	0.0930233
			109.067	109.065	C7H9O	13.7532	0.0406977
			137.062	137.06	C8H9O2	16.0513	1
			267.008	267.002	C12H12O2Br	20.5991	0.0406977
			312.142	312.136	C19H20O4	19.2224	0.0348837
M3	hydroxy-2C-B-Fly-NBOMe isomer 2		420.093	420.081	C20H23O4NBr	28.804	0.0523256
			91.0567	91.0548	C7H7	21.0862	0.116279
			121.068	121.065	C8H9O	21.476	1
			264.993	264.986	C12H10O2Br	25.6617	0.104651
M4	hydroxy-2C-B-Fly-NBOMe isomer 3		420.092	420.081	C20H23O4NBr	26.6615	0.127907
			91.0562	91.0548	C7H7	15.595	0.162791
			121.067	121.065	C8H9O	11.564	1
			311.137	311.128	C20H20O4	28.6056	0.0813953
M5	hydroxy-2C-B-Fly-NBOMe isomer 4		420.092	420.081	C20H23O4NBr	25.2332	0.0114943
			91.0563	91.0548	C7H7	16.6932	0.045977
			121.067	121.065	C8H9O	14.868	0.770115
			150.094	150.092	C9H12ON	15.3239	0.126437
			188.088	188.084	C12H12O2	21.2671	0.218391
			267.009	267.002	C12H12O2Br	25.8425	1
			402.081	402.07	C20H21O3NBr	26.6122	0.971264
M6	2C-B-Fly-NBOH		390.08	390.07	C19H21O3NBr	24.6109	0.0689655
	confirmed by comparison with synthesized standard		107.051	107.05	C7H7O	15.8805	0.195402
			188.088	188.084	C12H12O2	20.7354	0.0804598
			267.009	267.002	C12H12O2Br	25.0934	1
			284.035	284.029	C12H15O2NBr	23.2371	0.183908
M7	2C-H-Fly-NBOMe		326.183	326.176	C20H24O3N	22.9937	0.232558
	confirmed by comparison with synthesized standard		91.0566	91.0548	C7H7	19.988	0.0930233
			121.067	121.065	C8H9O	15.694	1
			189.094	189.092	C12H13O2	13.7499	0.127907
			309.157	309.149	C20H21O3	24.2601	0.162791
M8	2C-B-Fly		284.035	284.029	C12H15O2NBr	23.2371	0.0116279
	confirmed by comparison with synthesized standard		173.063	173.06	C11H9O2	14.4458	0.0523256
			188.088	188.084	C12H12O2	21.2671	0.302326
			267.008	267.002	C12H12O2Br	22.8463	1
M9	hydroxy-2C-B-Fly		300.03	300.024	C12H15O3NBr	20.665	0.0232558
			171.047	171.045	C11H7O2	13.4468	0.209302
			186.071	186.068	C12H10O2	13.9734	0.627907
			204.082	204.079	C12H12O3	15.6802	0.127907
			264.992	264.986	C12H10O2Br	22.2653	1
			283.003	282.997	C12H12O3Br	22.6151	0.27907
M10	dihydroxy-2C-B-Fly-NBOMe isomer 1		436.086	436.076	C20H23O5NBr	23.1611	0.0142857
			91.0568	91.0548	C7H7	22.1844	0.116279
			121.067	121.065	C8H9O	18.172	1
			150.095	150.092	C9H12ON	18.6552	0.104651
			186.072	186.068	C12H10O2	18.8103	0.139535
			264.992	264.986	C12H10O2Br	21.8879	0.25
			400.065	400.055	C20H19O3NBr	24.7466	0.255814
			418.075	418.065	C20H21O4NBr	23.6805	0.302326
M11	dihydroxy-2C-B-Fly-NBOMe isomer 2		436.087	436.076	C20H23O5NBr	24.3077	0.0581395
			107.051	107.05	C7H7O	13.078	0.151163
			137.063	137.06	C8H9O2	17.5105	1
			264.992	264.986	C12H10O2Br	20.3784	0.0930233
M12	dihydroxy-2C-B-Fly-NBOMe isomer 3		436.085	436.076	C20H23O5NBr	21.3266	0.0707547
			91.0569	91.0548	C7H7	23.2827	0.136792
			93.0724	93.0704	C7H9	21.1668	0.0518868
			121.068	121.065	C8H9O	23.954	1
			262.976	262.971	C12H8O2Br	20.9149	0.05
			400.065	400.055	C20H19O3NBr	25.4965	0.0660377
M13	dihydroxy-2C-B-Fly-NBOMe isomer 4		436.086	436.076	C20H23O5NBr	23.3904	0.0142857
			91.0568	91.0548	C7H7	22.1844	0.0930233
			121.067	121.065	C8H9O	16.52	1
			150.093	150.092	C9H12ON	9.99388	0.162791
			186.071	186.068	C12H10O2	18.2729	0.186047
			264.993	264.986	C12H10O2Br	25.2843	0.209302
			400.064	400.055	C20H19O3NBr	22.9968	0.174419
			418.075	418.065	C20H21O4NBr	23.2021	0.302326
M14	dihydroxy-2C-B-Fly-NBOMe isomer 5		436.085	436.076	C20H23O5NBr	20.4093	0.0697674
			91.0563	91.0548	C7H7	16.6932	0.139535
			121.068	121.065	C8H9O	23.128	1
			309.125	309.113	C19H17O4	39.4678	0.0697674
M15	dihydroxy-2C-B-Fly-NBOMe isomer 6		436.086	436.076	C20H23O5NBr	23.3904	<1%
			121.067	121.065	C8H9O	14.042	1
			136.077	136.076	C8H10ON	6.61394	0.651163
			150.096	150.092	C9H12ON	25.3178	0.27907
			264.992	264.986	C12H10O2Br	20.7558	0.465116
			400.066	400.055	C20H19O3NBr	27.4962	0.825581
			418.073	418.065	C20H21O4NBr	18.4182	0.372093
M16	hydroxy-2C-B-Fly-NBOMe-N-oxid		436.087	436.076	C20H23O5NBr	25.9129	0.0930233
			121.069	121.065	C8H9O	28.91	0.406977
			284.136	284.129	C17H18O3N	24.2848	1
M17	trihydroxy-2C-B-Fly-NBOMe isomer 1		452.082	452.071	C20H23O6NBr	23.8901	0.122093
			91.0567	91.0548	C7H7	21.0862	0.0813953
			121.068	121.065	C8H9O	20.65	1
			262.976	262.971	C12H8O2Br	17.8727	0.0232558
			280.01	279.997	C12H11O2NBr	46.0719	0.0232558
M18	trihydroxy-2C-B-Fly-NBOMe isomer 2		452.081	452.071	C20H23O6NBr	23.2264	0.12
			121.068	121.065	C8H9O	20.65	1
			264.995	264.986	C12H10O2Br	30.5676	0.372093
			420.092	420.081	C20H23O4NBr	26.8996	0.244186
M19	hydroxy-2C-H-Fly-NBOMe		342.178	342.171	C20H24O4N	22.2111	0.186047
			91.0555	91.0548	C7H7	7.90733	0.139535
			121.067	121.065	C8H9O	15.694	1
			187.079	187.076	C12H11O2	15.5017	0.116279
M20	dihydroxy-2C-H-Fly-NBOMe		358.174	358.165	C20H24O5N	24.2905	<1%
			121.067	121.065	C8H9O	10.738	1
			135.083	135.081	C9H11O	13.3253	0.511628
			151.081	151.076	C9H11O2	36.4055	0.837209
			193.093	193.087	C11H13O3	33.6637	0.511628
			326.145	326.139	C19H20O4N	17.1706	0.331395
M21	trihydroxy-2C-H-Fly-NBOMe		374.17	374.16	C20H24O6N	25.6574	<1%
			121.067	121.065	C8H9O	17.346	0.348837
			123.083	123.081	C8H11O	13.812	0.162791
			151.079	151.076	C9H11O2	19.1956	1
M22	hydroxy-2C-B-Fly-NBOH isomer 1		406.075	406.065	C19H21O4NBr	23.6415	0.0116279
			107.051	107.05	C7H7O	14.0122	0.313953
			186.07	186.068	C12H10O2	11.8236	0.162791
			204.082	204.079	C12H12O3	15.6802	0.0581395
			252.993	252.985	C11H10O2Br	28.8554	0.104651
			264.992	264.986	C12H10O2Br	21.5105	1
			282.02	282.013	C12H13O2NBr	24.1124	0.372093
			388.063	388.055	C19H19O3NBr	20.1003	0.104651
M23	hydroxy-2C-B-Fly-NBOH isomer 2		406.075	406.065	C19H21O4NBr	22.9027	0.0348837
			107.051	107.05	C7H7O	13.078	0.465116
			136.078	136.076	C8H10ON	16.9023	0.244186
			188.088	188.084	C12H12O2	23.3938	0.255814
			264.993	264.986	C12H10O2Br	23.02	0.593023
			267.008	267.002	C12H12O2Br	20.5991	1
			388.064	388.055	C19H19O3NBr	24.4811	0.674419
M24	dihydroxy-2C-B-Fly-NBOH		422.07	422.06	C19H21O5NBr	22.0348	0.0872093
			107.052	107.05	C7H7O	18.6829	0.593023
			136.078	136.076	C8H10ON	14.6976	0.290698
			159.049	159.045	C10H7O2	27.0364	0.205882
			218.06	218.058	C12H10O4	11.0063	0.308824
			252.997	252.985	C11H10O2Br	47.0383	0.174419
			262.977	262.971	C12H8O2Br	22.436	0.255814
			280.003	279.997	C12H11O2NBr	19.643	1
			298.014	298.008	C12H13O3NBr	20.1337	0.325581
			316.026	316.018	C12H15O4NBr	23.0999	0.197674
			386.046	386.039	C19H17O3NBr	17.6148	0.267442
M25	trihydroxy-2C-B-Fly-NBOH		438.065	438.055	C19H21O6NBr	21.2302	0.01
			107.052	107.05	C7H7O	22.4195	0.94
			252.991	252.985	C11H10O2Br	20.5545	1
			402.041	402.034	C19H17O4NBr	18.4064	0.636364
M26	dehydro-2C-B-Fly-NBOMe isomer 1		402.079	402.07	C20H21O3NBr	22.1354	0.523256
			121.068	121.065	C8H9O	20.65	0.22093
			188.087	188.084	C12H12O2	15.9503	0.244186
			267.008	267.002	C12H12O2Br	21.7227	1
			284.034	284.029	C12H15O2NBr	19.3642	0.127907
M27	dehydro-2C-B-Fly-NBOMe isomer 2		402.08	402.07	C20H21O3NBr	24.8713	0.0174419
			91.0568	91.0548	C7H7	22.1844	0.127907
			93.0718	93.0704	C7H9	14.72	0.0523256
			121.067	121.065	C8H9O	18.172	1
M28	dehydro-2C-B-Fly-NBOMe isomer 3		402.08	402.07	C20H21O3NBr	22.8816	0.0639535
			91.056	91.0548	C7H7	13.3985	0.209302
			121.067	121.065	C8H9O	13.216	1
			264.994	264.986	C12H10O2Br	28.6807	0.162791
			385.054	385.044	C20H18O3Br	25.4516	0.139535
M29	dehydro-hydroxy-2C-B-Fly-NBOMe		418.075	418.065	C20H21O4NBr	23.9197	0.0175439
			91.0553	91.0548	C7H7	5.71085	0.14386
			93.071	93.0704	C7H9	6.12439	0.054386
			121.067	121.065	C8H9O	14.042	1
M30	dehydro-2C-B-Fly-NBOMe-N-oxide		418.075	418.065	C20H21O4NBr	23.6805	0.0164706
			173.062	173.06	C11H9O2	11.5567	0.105882
			188.087	188.084	C12H12O2	18.0771	1
			267.008	267.002	C12H12O2Br	20.5991	0.235294
M31	dehydro-dihydroxy-2C-H-Fly-NBOMe		356.159	356.15	C20H22O5N	25.551	0.0366667
			121.067	121.065	C8H9O	15.694	0.183333
			123.084	123.081	C8H11O	20.3118	0.133333
			151.079	151.076	C9H11O2	18.5337	1
			218.086	218.082	C12H12O3N	20.6345	0.166667
			298.114	298.108	C17H16O4N	20.1269	0.162791
M32	dehydro-2C-B-Fly-NBOH		388.064	388.055	C19H19O3NBr	24.4811	0.0581395
			107.051	107.05	C7H7O	10.2756	0.331395
			186.071	186.068	C12H10O2	16.1231	0.104651
			264.992	264.986	C12H10O2Br	21.1332	1
			282.018	282.013	C12H13O2NBr	18.7935	0.354651
M33	dehydro-dihydroxy-2C-H-Fly-NBOH isomer 1		342.144	342.134	C19H20O5N	27.4746	0.25
			121.069	121.065	C8H9O	27.258	0.104651
			151.078	151.076	C9H11O2	15.8861	1
			176.074	176.071	C10H10O2N	13.6308	0.0755814
			284.101	284.092	C16H14O4N	29.9198	0.0755814
			287.134	287.128	C17H19O4	20.5483	0.0988372
			312.092	312.087	C17H14O5N	16.9824	0.0755814
			327.122	327.111	C18H17O5N	35.7677	0.0755814
M34	dehydro-dihydroxy-2C-H-Fly-NBOH isomer 2		342.143	342.134	C19H20O5N	24.8441	0.0348837
			151.078	151.076	C9H11O2	15.2241	0.174419
			160.08	160.076	C10H10ON	25.6128	0.139535
			165.058	165.055	C9H9O3	17.5699	1
			284.096	284.092	C16H14O4N	14.0799	0.110465
			296.099	296.092	C17H14O4N	24.3167	0.110465
M35	dihydroxy-2C-B-Fly		316.026	316.018	C12H15O4NBr	24.0492	< 1%
			252.992	252.985	C11H10O2Br	26.879	0.581395
			280.986	280.981	C12H10O3Br	18.1507	1
M3-G	hydroxy-2C-B-Fly-NBOMe glucuronide isomer 1		596.125	596.113	C26H31O10NBr	19.6271	< 1%
			91.0571	91.0548	C7H7	25.4792	0.0930233
			121.068	121.065	C8H9O	21.476	1
			264.993	264.986	C12H10O2Br	26.7938	0.156977
			282.02	282.013	C12H13O2NBr	25.1761	0.0581395
			402.08	402.07	C20H21O3NBr	23.379	0.122093
			420.09	420.081	C20H23O4NBr	20.7103	0.372093
M4-G	hydroxy-2C-B-Fly-NBOMe glucuronide isomer 2		596.125	596.113	C26H31O10NBr	19.6271	< 1%
			91.057	91.0548	C7H7	24.3809	0.0639535
			121.067	121.065	C8H9O	18.172	1
			264.992	264.986	C12H10O2Br	21.8879	0.110465
			282.018	282.013	C12H13O2NBr	17.7297	0.0639535
			402.079	402.07	C20H21O3NBr	20.3944	0.127907
			420.091	420.081	C20H23O4NBr	22.6147	0.255814
M9-G	hydroxy-2C-B-Fly glucuronide		476.065	476.056	C18H23O9NBr	19.9557	< 1%
			186.072	186.068	C12H10O2	21.4975	0.276786
			264.993	264.986	C12H10O2Br	25.2843	1
			282.017	282.013	C12H13O2NBr	13.4746	0.464286
M11-G	dihydroxy-2C-B-Fly-NBOMe glucuronide		612.118	612.108	C26H31O11NBr	15.6835	0.0833333
			121.066	121.065	C8H9O	4.13	0.16
			137.063	137.06	C8H9O2	22.6178	1
			264.994	264.986	C12H10O2Br	28.3033	0.743802
			388.061	388.055	C19H19O3NBr	15.7194	0.247934
			436.082	436.076	C20H23O5NBr	13.9884	0.495868
M19-G	hydroxy-2C-H-Fly-NBOMe glucuronide		518.213	518.203	C26H32O10N	19.8764	0.0348837
			121.067	121.065	C8H9O	9.91201	1
			342.178	342.171	C20H24O4N	23.3802	0.360465
M22-G	hydroxy-2C-B-Fly-NBOH glucuronide 1		582.109	582.097	C25H29O10NBr	19.5843	0.0465116
			107.052	107.05	C7H7O	18.6829	0.180233
			186.07	186.068	C12H10O2	9.13644	0.110465
			264.992	264.986	C12H10O2Br	21.8879	1
			282.019	282.013	C12H13O2NBr	21.2756	0.668605
			388.063	388.055	C19H19O3NBr	21.6464	0.229412
M22-G	hydroxy-2C-B-Fly-NBOH glucuronide 2		582.11	582.097	C25H29O10NBr	20.7869	0.151163
			107.051	107.05	C7H7O	9.34146	0.244186
			186.073	186.068	C12H10O2	26.8719	0.116279
			252.991	252.985	C11H10O2Br	21.3451	0.122093
			264.992	264.986	C12H10O2Br	19.6236	1
			282.021	282.013	C12H13O2NBr	26.9491	0.744186
			388.065	388.055	C19H19O3NBr	26.0273	0.325581
M-Ac1	dehydro-2C-B-Fly acetate		324.031	324.024	C14H15O3NBr	21.912	0.0116279
			171.047	171.045	C11H7O2	15.7854	0.0930233
			186.071	186.068	C12H10O2	16.6606	0.639535
			202.09	202.087	C12H12O2N	17.8141	0.104651
			264.992	264.986	C12H10O2Br	20.7558	1
			282.019	282.013	C12H13O2NBr	21.9848	0.0930233
M-Ac2	dehydro-dihydroxy-2C-B-Fly		356.021	356.013	C14H15O5NBr	19.9431	< 1%
			268.002	267.997	C11H11O2NBr	19.03	1
			295.998	295.992	C12H11O3NBr	19.5951	0.209302
			310.014	310.008	C13H13O3NBr	18.0641	0.110465
